# Supplementary material for: Genomic and Experimental Analysis of the Insecticidal Factors Secreted by the Entomopathogenic Fungus Beauveria pseudobassiana RGM 2184
Source: J Fungi (Basel). 2022 Mar 1;8(3):253. doi: 10.3390/jof8030253 (PMC8952764; doi:10.3390/jof8030253)
Supplement: Supplementary file 1 [file jof-08-00253-s001.zip]

Archive with 11 entries (10 files):
- jof-1608862-supplementary/
- jof-1608862-supplementary/Figure S1.pdf
- jof-1608862-supplementary/Table S1.pdf
- jof-1608862-supplementary/Table S2.pdf
- jof-1608862-supplementary/Table S3.pdf
- jof-1608862-supplementary/Table S4.pdf
- jof-1608862-supplementary/Table S5.pdf
- jof-1608862-supplementary/Table S6.pdf
- jof-1608862-supplementary/Table S7.pdf
- jof-1608862-supplementary/Table S8.pdf
- jof-1608862-supplementary/Table S9.pdf
